# Supplementary material for: Acceptability of Plant-Based Diets for People with Chronic Kidney Disease: Perspectives of Renal Dietitians
Source: Nutrients. 2022 Jan 4;14(1):216. doi: 10.3390/nu14010216 (PMC8747619; doi:10.3390/nu14010216)
Supplement: Supplementary file 1 [file nutrients-14-00216-s001.zip]

Archive with 1 entries (1 files):
- nutrients-1536671-supplementary.pdf
